# Supplementary material for: Assessing Response Rates and Sleep Disorder Prevalence: Insights from a Propranolol Treatment Study for Infantile Haemangiomas
Source: Children (Basel). 2024 Sep 4;11(9):1086. doi: 10.3390/children11091086 (PMC11430174; doi:10.3390/children11091086)
Supplement: Supplementary file 1 [file children-11-01086-s001.zip]

Archive with 1 entries (1 files):
- children-3076230-supplementary.pdf
